# Supplementary material for: Mitochondria are required for pro‐ageing features of the senescent phenotype
Source: EMBO J. 2016 Feb 4;35(7):724–42. doi: 10.15252/embj.201592862 (PMC4818766; doi:10.15252/embj.201592862)
Supplement: Supplementary file 4 — Movie EV2 [file EMBJ-35-724-s004.zip]

Archive with 4 entries (3 files):
- EMBOJ_92862_Movie_EV2/
- EMBOJ_92862_Movie_EV2/.DS_Store
- EMBOJ_92862_Movie_EV2/Movie_EV2
- EMBOJ_92862_Movie_EV2/Movie_2_Figure_Legend.rtf
