# Supplementary material for: Mitochondria are required for pro‐ageing features of the senescent phenotype
Source: EMBO J. 2016 Feb 4;35(7):724–42. doi: 10.15252/embj.201592862 (PMC4818766; doi:10.15252/embj.201592862)
Supplement: Supplementary file 5 — Movie EV3 [file EMBJ-35-724-s005.zip]

Archive with 4 entries (3 files):
- EMBOJ_92862_Movie_EV3/
- EMBOJ_92862_Movie_EV3/.DS_Store
- EMBOJ_92862_Movie_EV3/Movie_EV3
- EMBOJ_92862_Movie_EV3/Movie_3_Figure_Legend.rtf
