# Supplementary material for: Mitochondria are required for pro‐ageing features of the senescent phenotype
Source: EMBO J. 2016 Feb 4;35(7):724–42. doi: 10.15252/embj.201592862 (PMC4818766; doi:10.15252/embj.201592862)
Supplement: Supplementary file 6 — Movie EV4 [file EMBJ-35-724-s006.zip]

Archive with 4 entries (3 files):
- EMBOJ_92862_Movie_EV4/
- EMBOJ_92862_Movie_EV4/.DS_Store
- EMBOJ_92862_Movie_EV4/Movie_EV4
- EMBOJ_92862_Movie_EV4/Movie_4_Figure_Legend.rtf
